# Supplementary material for: Genomic and Immune Approach in Platinum Refractory HPV-Negative Head and Neck Squamous Cell Carcinoma Patients Treated with Immunotherapy: A Novel Combined Profile
Source: Biomedicines. 2022 Oct 28;10(11):2732. doi: 10.3390/biomedicines10112732 (PMC9687656; doi:10.3390/biomedicines10112732)
Supplement: Supplementary file 1 [file biomedicines-10-02732-s001.zip]

Archive with 4 entries (4 files):
- biomedicines-1901565-Supplementary.pdf
- biomedicines-1901565-SupplementaryTable S1 Combined.xlsx
- biomedicines-1901565-SupplementaryTable S2 Combined.xlsx
- biomedicines-1901565-SupplementaryTable S3.xlsx
