# Supplementary material for: Genomic and Immune Approach in Platinum Refractory HPV-Negative Head and Neck Squamous Cell Carcinoma Patients Treated with Immunotherapy: A Novel Combined Profile
Source: Biomedicines. 2022 Oct 28;10(11):2732. doi: 10.3390/biomedicines10112732 (PMC9687656; doi:10.3390/biomedicines10112732)
Supplement: Supplementary file 1 [file biomedicines-10-02732-s001.zip › biomedicines-1901565-SupplementaryTable S1 Combined.xlsx]

## Sheet: responder_T0
source	target	correlation	pval
IL6	TNFalpha	1	0.0166667
IL4	IFNalpha	1	0.0166667
IL12p70	IFNgamma	1	0.0166667
IL1alpha	sLAG3	1	0.0166667
sCD80	IDO	1	0.0166667
IL13	IL12p70	0.974679	0.00481823
IL1beta	IL12p70	0.974679	0.00481823
IL13	IFNgamma	0.974679	0.00481823
IL1beta	IFNgamma	0.974679	0.00481823
IL13	IL1beta	0.947368	0.0143795
sCD28	sCTLA-4	0.894737	0.0403431
IL17A	sCD137	-1	0.0166667

## Sheet: not_responder_T0
source	target	correlation	pval
IL1alpha	IP10	1	0.0166667
IL1alpha	MIP-1beta	1	0.0166667
IP10	MIP-1beta	1	0.0166667
IFNgamma	MCP1	1	0.0166667
sE-selectin	sP-selectin	1	0.0166667
IL10	sHEVM	1	3.97186e-24
IL17A	sBTLA	1	0.0166667
IFNgamma	sPD1	1	0.0166667
MCP1	sPD1	1	0.0166667
IL1beta	IFNgamma	0.974679	0.00481823
IL1beta	IL8	0.974679	0.00481823
IL1beta	MCP1	0.974679	0.00481823
IL6	sE-selectin	0.974679	0.00481823
IL6	sP-selectin	0.974679	0.00481823
IL4	sCD80	0.974679	0.00481823
IL1beta	sPD1	0.974679	0.00481823
IL13	IFNalpha	-0.894737	0.0403431
IL13	IL12p70	-0.974679	0.00481823
sPDL-2	IDO	-0.974679	0.00481823
TNFalpha	sLAG3	-1	0.0166667
sCD27	sCTLA-4	-1	0.0166667

## Sheet: common
source	target	correlation_not_responder	pval_not_responder	correlation_responder	pval_responder
IL13	IL12p70	-0.974679	0.00481823	0.974679	0.00481823
IL1beta	IFNgamma	0.974679	0.00481823	0.974679	0.00481823
