# Supplementary material for: Genomic and Immune Approach in Platinum Refractory HPV-Negative Head and Neck Squamous Cell Carcinoma Patients Treated with Immunotherapy: A Novel Combined Profile
Source: Biomedicines. 2022 Oct 28;10(11):2732. doi: 10.3390/biomedicines10112732 (PMC9687656; doi:10.3390/biomedicines10112732)
Supplement: Supplementary file 1 [file biomedicines-10-02732-s001.zip › biomedicines-1901565-SupplementaryTable S2 Combined.xlsx]

## Sheet: responder_T1
source	target	correlation	pval
TNFalpha	MIP-1alpha	1	0.0166667
sTIM3	sCTLA-4	1	0.0166667
sPD1	IDO	1	0.0166667
sTIM3	sCD80	0.974679	0.00481823
sCD27	sCD80	0.974679	0.00481823
sCD80	sCTLA-4	0.974679	0.00481823
IL8	sP-selectin	0.894427	0.0405193
IL13	sP-selectin	-0.894427	0.0405193
IL4	sP-selectin	-0.894427	0.0405193
IL17A	sLAG3	-0.974679	0.00481823
TNFalpha	sGITR	-0.974679	0.00481823
MIP-1alpha	sGITR	-0.974679	0.00481823
IFNgamma	sCD80	-0.974679	0.00481823
IFNgamma	sTIM3	-1	0.0166667
IP10	sCD137	-1	0.0166667
IFNgamma	sCTLA-4	-1	0.0166667

## Sheet: not_responder_T1
source	target	correlation	pval
IL12p70	IDO	1	0
IL1beta	TNFalpha	1	0.0166667
IL17A	IL8	1	0.0166667
IP10	MCP1	1	0.0166667
IL1alpha	sCD80	1	0.0166667
IL1alpha	sP-selectin	0.974679	0.00481823
sP-selectin	sCD80	0.974679	0.00481823
IL4	sPDL-2	0.974679	0.00481823
IL13	IL1alpha	0.894427	0.0405193
IL13	IL1beta	0.894427	0.0405193
IL13	IL17A	0.894427	0.0405193
IL13	TNFalpha	0.894427	0.0405193
IL13	IL8	0.894427	0.0405193
IL13	sTIM3	0.894427	0.0405193
sHEVM	sCD27	0.894427	0.0405193
IL13	sCD80	0.894427	0.0405193
IL4	IL6	-0.894737	0.0403431
sTIM3	sLAG3	-0.974679	0.00481823
sCD28	sCTLA-4	-0.974679	0.00481823
MIP-1alpha	sPD1	-0.974679	0.00481823
