# Supplementary material for: Genomic and Immune Approach in Platinum Refractory HPV-Negative Head and Neck Squamous Cell Carcinoma Patients Treated with Immunotherapy: A Novel Combined Profile
Source: Biomedicines. 2022 Oct 28;10(11):2732. doi: 10.3390/biomedicines10112732 (PMC9687656; doi:10.3390/biomedicines10112732)
Supplement: Supplementary file 1 [file biomedicines-10-02732-s001.zip › biomedicines-1901565-SupplementaryTable S3.xlsx]

## Sheet: network_Dead_T0
source	target	correlation	pval
IL12p70	sE-selectin	0.936975	0.00185103
IL4	TNFalpha	0.900937	0.00562059
IL1beta	IFNgamma	0.892857	0.0123016
TNFalpha	sPD1	0.892857	0.0123016
IL4	IL17A	0.882919	0.00845034
TNFalpha	sCD80	0.8649	0.011965
IL6	IL1alpha	0.857143	0.0238095
IL1alpha	TNFalpha	0.857143	0.0238095
IL17A	TNFalpha	0.857143	0.0238095
IL17A	IFNgamma	0.857143	0.0238095
IL6	MIP-1beta	0.857143	0.0238095
MCP1	sTIM3	0.857143	0.0238095
IL4	IFNgamma	0.846881	0.0161971
IFNalpha	sE-selectin	0.846881	0.0161971
IL17A	sBTLA	0.846881	0.0161971
sCD80	sPD1	0.828862	0.0211735
IL13	IL4	0.822753	0.0230337
IL1beta	sHEVM	0.801784	0.0300992
IFNgamma	sHEVM	0.801784	0.0300992
IFNgamma	sBTLA	0.792825	0.0334435
sTIM3	sBTLA	0.792825	0.0334435
IL1alpha	MIP-1beta	0.785714	0.0480159
IFNgamma	MCP1	0.785714	0.0480159
IP10	MCP1	0.785714	0.0480159
IL4	sCD80	0.781818	0.0378229
IL13	IL17A	0.778312	0.0392811
sCD28	sCTLA-4	0.774806	0.0407695
IL4	sPD1	0.774806	0.0407695
sGITR	sCD137	0.75724	0.0486907
IL1alpha	sCD80	0.756787	0.0489051
IL1beta	sBTLA	0.756787	0.0489051
sI-CAM-1	sGITR	-0.763763	0.0456591
IL1beta	sCTLA-4	-0.846881	0.0161971
IFNgamma	sCTLA-4	-0.846881	0.0161971
sCTLA-4	sBTLA	-0.872727	0.0103519
IFNalpha	sCD28	-0.882919	0.00845034
IL17A	sCTLA-4	-0.936975	0.00185103

## Sheet: network_Alive_T0
source	target	correlation	pval
GM-CSF	sGITR	-1	0

## Sheet: network_Dead_T1
source	target	correlation	pval
IL10	sHEVM	1	2.49448e-40
sCD27	sCD80	0.964286	0.00277778
sGITR	sCTLA-4	0.963624	0.000475304
IL13	IL1beta	0.936364	0.00189561
IL4	TNFalpha	0.928571	0.00674603
IL12p70	sE-selectin	0.928571	0.00674603
sTIM3	sCD80	0.928571	0.00674603
sCD27	IDO	0.918956	0.00343663
sP-selectin	sTIM3	0.906327	0.00490163
sTIM3	sCD27	0.892857	0.0123016
IL1beta	IL17A	0.882919	0.00845034
sP-selectin	sCD80	0.866921	0.0115355
IL13	IL17A	0.846881	0.0161971
sCD80	IDO	0.846881	0.0161971
sP-selectin	sCD137	0.825064	0.0223196
IL17A	TNFalpha	0.821429	0.034127
IL17A	IFNgamma	0.821429	0.034127
IL4	sPDL-2	0.821429	0.034127
sCD137	sCD80	0.792825	0.0334435
sCD27	sBTLA	0.792825	0.0334435
IL8	IDO	0.792825	0.0334435
sCD137	sPD1	0.790909	0.0341843
TNFalpha	IFNgamma	0.785714	0.0480159
MCP1	sCD28	0.785714	0.0480159
sP-selectin	sCD27	0.768408	0.0435653
sCD137	IDO	0.763636	0.0457168
sTIM3	sBTLA	0.756787	0.0489051
IL13	IFNalpha	0.754545	0.0499745
sBTLA	IDO	0.754545	0.0499745
TNFalpha	sLAG3	-0.800132	0.030701
IL13	sLAG3	-0.844072	0.0169233
IFNgamma	sLAG3	-0.854687	0.0142739
IL6	sGITR	-0.87885	0.00918282
IL17A	sLAG3	-0.909241	0.00453656
IL1beta	sLAG3	-0.954169	0.000842586

## Sheet: network_Alive_T1
source	target	correlation	pval
sHEVM	sCD80	-1	0
sCD28	sPD1	-1	0
